# Supplementary material for: Combined Aerobic–Resistance Training and Taurine Supplementation Reduce Asprosin and Elevate Spexin in Men with Obesity: A 12-Week Supplement-Blinded, Randomized Controlled Trial
Source: Nutrients. 2026 Jul 16;18(14):2325. doi: 10.3390/nu18142325 (PMC13415041; doi:10.3390/nu18142325)
Supplement: Supplementary file 1 [file nutrients-18-02325-s001.zip]

Archive with 1 entries (1 files):
- nutrients-4381929-supplementary.pdf
